# Supplementary material for: Young key affected population in Myanmar: are there any challenges in seeking information and care for HIV/sexually transmitted infections and reproductive health?
Source: F1000Res. 2018 Nov 13;7:1515. Originally published 2018 Sep 21. [Version 2] doi: 10.12688/f1000research.16029.2 (PMC6249637; doi:10.12688/f1000research.16029.2)
Supplement: Supplementary file 4 [file f1000research-7-18428-s0003.tgz]

Archive with 1 entries (1 files):
- cf078e56-5412-406b-8a28-8f7075f9403b_Provider_guideline.docx
